# Supplementary material for: Activation of Sirtuin3 by 6,4′-Dihydroxy-7-methoxyflavanone Against Myoblasts Senescence by Attenuating D-Galactose-Induced Oxidative Stress and Inflammation
Source: Nutrients. 2025 Oct 20;17(20):3298. doi: 10.3390/nu17203298 (PMC12567291; doi:10.3390/nu17203298)
Supplement: Supplementary file 1 [file nutrients-17-03298-s001.zip]

Archive with 2 entries (2 files):
- Figure S1-nutrients.pdf
- Supplementary Table S1.xlsx
