# Supplementary material for: Activation of Sirtuin3 by 6,4′-Dihydroxy-7-methoxyflavanone Against Myoblasts Senescence by Attenuating D-Galactose-Induced Oxidative Stress and Inflammation
Source: Nutrients. 2025 Oct 20;17(20):3298. doi: 10.3390/nu17203298 (PMC12567291; doi:10.3390/nu17203298)
Supplement: Supplementary file 1 [file nutrients-17-03298-s001.zip › Supplementary Table S1.xlsx]

## Sheet: Figure2
Figure A
original data
DMF (μM)	0	0.5	1	5	10	30	60	120	240
result1	100.353	95.7746	94.1796	94.2992	95.3556	97.2887	89.5563	67.2535	16.5493
result2	90.8127	108.171	104.669	102.84	103.105	100.969	88.5486	71.9844	13.6187
result3	108.834	91.7857	90.6819	89.2857	86.3636	84.4156	74.2532	58.1169	8.44158
Statistical summary
Comparison	Statistical Test	Summary	p-value	Effect Size (Cohen's d)	95% CI
0 vs. 0.5	One-way ANOVA (Tukey‘s)	ns	>0.9999	-0.162	-2.152, 1.828
0 vs. 1	One-way ANOVA (Tukey‘s)	ns	0.9947	-0.398	-2.388, 1.592
0 vs. 5	One-way ANOVA (Tukey‘s)	ns	0.9754	-0.515	-2.505, 1.475
0 vs. 10	One-way ANOVA (Tukey‘s)	ns	0.9558	-0.577	-2.567, 1.413
0 vs. 30	One-way ANOVA (Tukey‘s)	ns	0.9171	-0.659	-2.649, 1.331
0 vs. 60	One-way ANOVA (Tukey‘s)	ns	0.1136	-1.81	-3.800, 0.180
0 vs. 120	One-way ANOVA (Tukey‘s)	**	0.0003	-3.901	-5.891, -1.911
0 vs. 240	One-way ANOVA (Tukey‘s)	****	<0.0001	-9.933	-11.923, -7.943
Figure B
original data
Cell culture time	control			D-gal			DMF 0.5 μM+D-gal			DMF 1 μM+D-gal			DMF 5 μM+D-gal
0 h	0.065667	0.064667	0.075667	0.065667	0.064667	0.075667	0.065667	0.064667	0.075667	0.065667	0.064667	0.075667	0.065667	0.064667	0.075667
6 h	0.081	0.079	0.082	0.071	0.07	0.072	0.07	0.072	0.073	0.074	0.072	0.072	0.076	0.079	0.077
12 h	0.085667	0.086667	0.086667	0.081667	0.079667	0.075667	0.079667	0.078667	0.082667	0.083667	0.086667	0.084667	0.083667	0.088667	0.083667
24 h	0.125667	0.119667	0.122667	0.090667	0.093667	0.095667	0.104667	0.105667	0.099667	0.110667	0.107667	0.109667	0.112667	0.111667	0.120667
48 h	0.128	0.127	0.129	0.093	0.095	0.098	0.105	0.104	0.108	0.118	0.116	0.119	0.124	0.123	0.121
Statistical summary
Comparison of each group at the 48-hour time point
Comparison	Statistical Test	Summary	p-value	Effect Size (Cohen's d)	95% CI
D-gal vs Control	Two-way ANOVA ("Šídák's multiple comparisons test")	****	<0.0001	-4.912	-6.902, -2.922
DMF 0.5 μM+D-gal vs D-gal	Two-way ANOVA ("Šídák's multiple comparisons test")	****	<0.0001	1.598	-0.392, 3.588
DMF 1 μM+D-gal vs D-gal	Two-way ANOVA ("Šídák's multiple comparisons test")	****	<0.0001	3.352	1.362, 5.342
DMF 5 μM+D-gal vs D-gal	Two-way ANOVA ("Šídák's multiple comparisons test")	****	<0.0001	4.202	2.212, 6.192
Figure E
original data-p53
	Control	D-gal	DMF 0.5 μM+D-gal	DMF 1 μM+D-gal	DMF 5 μM+D-gal	DMF 5 μM
result1	0.555474	0.855254	0.727081	0.693828	0.749966	0.125462
result2	0.337543	1.34347	0.808312	0.708341	0.850129	0.382005
result3	0.543747	1.7118	0.788774	0.90385	0.773013	0.595893
Statistical summary
Comparison	Statistical Test	Summary	p-value	Effect Size (Cohen's d)	95% CI
Control vs. D-gal	One-way ANOVA (Tukey‘s)	**	0.005	2.618	0.628, 4.608
Control vs. 5 μM DMF	One-way ANOVA (Tukey‘s)	ns	0.9856	-0.353	-2.343, 1.637
D-gal vs. 0.5 μM DMF+D-gal	One-way ANOVA (Tukey‘s)	ns	0.0857	-1.679	-3.669, 0.311
D-gal vs. 1.0 μM DMF+D-gal	One-way ANOVA (Tukey‘s)	ns	0.081	-1.698	-3.688, 0.292
D-gal vs. 5.0 μM DMF+D-gal	One-way ANOVA (Tukey‘s)	ns	0.0998	-1.627	-3.617, 0.363
original data-p21
	Control	D-gal	DMF 0.5 μM+D-gal	DMF 1 μM+D-gal	DMF 5 μM+D-gal	DMF 5 μM
result1	0.452324	1.53744	0.939491	0.927586	0.587274	0.321648
result2	0.425436	1.39378	1.06348	0.970761	0.881258	0.452292
result3	0.595619	1.29629	1.00295	0.740556	0.502298	0.567393
Statistical summary
Comparison	Statistical Test	Summary	p-value	Effect Size (Cohen's d)	95% CI
Control vs. D-gal	One-way ANOVA (Tukey‘s)	****	<0.0001	8.547	4.557, 12.537
Control vs. 5 μM DMF	One-way ANOVA (Tukey‘s)	ns	0.9978	-0.41	-4.400, 3.580
D-gal vs. 0.5 μM DMF+D-gal	One-way ANOVA (Tukey‘s)	*	0.019	-3.792	-7.782, 0.198
D-gal vs. 1.0 μM DMF+D-gal	One-way ANOVA (Tukey‘s)	**	0.0027	-4.931	-8.921, -0.941
D-gal vs. 5.0 μM DMF+D-gal	One-way ANOVA (Tukey‘s)	***	0.0001	-7.004	-10.994, -3.014
original data-p16
	Control	D-gal	DMF 0.5 μM+D-gal	DMF 1 μM+D-gal	DMF 5 μM+D-gal	DMF 5 μM
result1	0.304651	1.35806	0.597701	1.03509	0.436298	0.370421
result2	0.296499	1.10423	0.906024	0.69732	0.256844	0.136372
result3	0.306184	0.976927	0.895521	0.847922	0.663047	0.478072
Statistical summary
Comparison	Statistical Test	Summary	p-value	Effect Size (Cohen's d)	95% CI
Control vs. D-gal	One-way ANOVA (Tukey‘s)	***	0.0005	5.512	1.522, 9.502
Control vs. 5 μM DMF	One-way ANOVA (Tukey‘s)	ns	>0.9999	0.169	-3.821, 4.159
D-gal vs. 0.5 μM DMF+D-gal	One-way ANOVA (Tukey‘s)	ns	0.1896	-2.264	-6.254, 1.726
D-gal vs. 1.0 μM DMF+D-gal	One-way ANOVA (Tukey‘s)	ns	0.3529	-1.87	-5.860, 2.120
D-gal vs. 5.0 μM DMF+D-gal	One-way ANOVA (Tukey‘s)	**	0.0029	-4.534	-8.524, -0.544
original data-pRb
	Control	D-gal	DMF 0.5 μM+D-gal	DMF 1 μM+D-gal	DMF 5 μM+D-gal	DMF 5 μM
result1	0.814173	0.0508061	0.185155	0.194083	0.606641	0.45653
result2	0.870132	0.0151641	0.264338	0.282948	0.459731	1.01943
result3	0.744504	0.0151641	0.264338	0.282948	0.459731	1.01943
Statistical summary
Comparison	Statistical Test	Summary	p-value	Effect Size (Cohen's d)	95% CI
Control vs. D-gal	One-way ANOVA (Tukey‘s)	***	0.0002	-17.365	-21.355, -13.375
Control vs. 5 μM DMF	One-way ANOVA (Tukey‘s)	ns	>0.9999	0.092	-3.898, 4.082
D-gal vs. 0.5 μM DMF+D-gal	One-way ANOVA (Tukey‘s)	ns	0.4935	4.686	0.696, 8.676
D-gal vs. 1.0 μM DMF+D-gal	One-way ANOVA (Tukey‘s)	ns	0.4235	5.027	1.037, 9.017
D-gal vs. 5.0 μM DMF+D-gal	One-way ANOVA (Tukey‘s)	*	0.0134	10.69	6.700, 14.680
Figure F
original data	Control	D-gal	DMF 0.5 μM+D-gal	DMF 1 μM+D-gal	DMF 5 μM+D-gal	DMF 5 μM
result1	0.0984038	0.15592	0.145593	0.137902	0.106791	0.105676
result2	0.0992719	0.183682	0.150646	0.141275	0.121639	0.105721
result3	0.0986875	0.172898	0.147093	0.135506	0.105104	0.107411
result4	0.0992199	0.178438	0.145439	0.135852	0.100794	0.109608
result5	0.103139	0.162556	0.140522	0.137576	0.103061	0.10817
Statistical summary
Comparison	Statistical Test	Summary	p-value	Effect Size (Cohen's d)	95% CI
Control vs. D-gal	One-way ANOVA (Tukey‘s)	****	<0.0001	8.152	5.012, 11.292
Control vs. 5 μM DMF	One-way ANOVA (Tukey‘s)	ns	0.3889	0.873	-2.267, 4.013
D-gal vs. 0.5 μM DMF+D-gal	One-way ANOVA (Tukey‘s)	****	<0.0001	-2.848	-5.988, 0.292
D-gal vs. 1.0 μM DMF+D-gal	One-way ANOVA (Tukey‘s)	****	<0.0001	-3.801	-6.941, -0.661
D-gal vs. 5.0 μM DMF+D-gal	One-way ANOVA (Tukey‘s)	****	<0.0001	-7.256	-10.396, -4.116
Figure H
original data	Control	D-gal	DMF 5 μM+D-gal	DMF 5 μM
result1	0.0108259	0.579049	0.027439	0.460174
result2	0.0214145	0.772072	0.043541	0.0458321
result3	0.0213962	0.193835	0.0137834	0.0627647
result4	0.0418705	0.230941	0.0445359	0.0455309
Statistical summary
Comparison	Statistical Test	Summary	p-value	Effect Size (Cohen's d)	95% CI
Control vs. D-gal	One-way ANOVA (Tukey‘s)	*	0.0225	2.259	-1.091, 5.609
Control vs. 5 μM DMF	One-way ANOVA (Tukey‘s)	ns	0.72	0.698	-2.652, 4.048
D-gal vs. 5.0 μM DMF+D-gal	One-way ANOVA (Tukey‘s)	*	0.0254	-2.214	-5.564, 1.136

## Sheet: Figure3
Figure D							Figure G
original data-MyoD							original data
	Control	D-gal	5.0 μM DMF+D-gal	5 μM DMF			Control	D-gal	D-gal+DMF	DMF
result1	0.381453	0.225039	0.316155	0.461986			11.9	6.88	17.12	18.28
result2	0.363175	0.120066	0.273042	0.292434			12.36	10.52	11.26	11.44
result3	0.364953	0.228547	0.377337	0.447804			15.2	12.78	11.44	16.48
							7.96	12.36	6	18.1
Statistical summary							15.76	6.2	7.86	10.3
Comparison	Statistical Test	Summary	p-value	Effect Size (Cohen's d)	95% CI		5.6	9.72	6.72	20.04
Control vs. D-gal	One-way ANOVA (Tukey‘s)	*	0.0323	-0.753	-1.127, -0.379		9.68	10.18	12.56	10.8
Control vs. 5 μM DMF	One-way ANOVA (Tukey‘s)	ns	0.9268	-0.174	-0.514, 0.166		8.6	5.96	11.26	23.34
D-gal vs. 5.0 μM DMF+D-gal	One-way ANOVA (Tukey‘s)	ns	0.1207	0.646	0.296, 0.996		12.28	13.06	8.34	19.2
							5.7	14.14	9.9	9.26
							18.04	5.8	9.62	6.48
Figure D							9.64	16.02	10.94	9.4
original data-Myog							8	12.6	7.52	8
	Control	D-gal	5.0 μM DMF+D-gal	5 μM DMF			14.94	9.9	12.7	26.3
result1	0.734486	0.0819736	0.616982	1.0432			33.56	15.36	6.94	20.28
result2	0.694127	0.268506	0.579087	0.511276			48.32	7.76	8.54	5.6
result3	0.787343	0.0819902	0.446075	0.832564			25.68	13.56	16.42	9.16
							15.42	10.08	14.1	15
Statistical summary							19.36	16.4	9.7	12.38
Comparison	Statistical Test	Summary	p-value	Effect Size (Cohen's d)	95% CI		11.62	11.22	3.26	8.68
Control vs. D-gal	One-way ANOVA (Tukey‘s)	**	0.0062	-7.363	-11.353, -3.373		17.18	7.16	12.7	9.4
Control vs. 5 μM DMF	One-way ANOVA (Tukey‘s)	ns	0.9664	0.282	-3.708, 4.272		17.46	8.98	6.5	18.56
D-gal vs. 5.0 μM DMF+D-gal	One-way ANOVA (Tukey‘s)	*	0.0482	4.994	1.004, 8.984		31.38	9.14	7.08	13.86
							11.62	4.16	11.2	15.02
Figure E							10.4	5.6	14.66	22.74
original data-MyHC							18.64	6.78	7.28	11.5
	Control	D-gal	5.0 μM DMF+D-gal	5 μM DMF			12.94	6.78	8	9.72
result1	0.803843	0.226277	0.662225	0.689142			7.64	9.14	8.58	29.1
result2	0.766486	0.208243	0.641048	0.998713			24.6	4.42	8.86	20.22
result3	0.78637	0.179759	0.826869	0.504659			7.68	15.3	5.42	9.76
							8.84	6.78	21.86	13.08
Statistical summary							7.08	11.26	18.3	15.38
Comparison	Statistical Test	Summary	p-value	Effect Size (Cohen's d)	95% CI		9.18	9.22	14.96	22.58
Control vs. D-gal	One-way ANOVA (Tukey‘s)	**	0.0034	-28.41	-32.400, -24.420		14	3	10.76	15.96
Control vs. 5 μM DMF	One-way ANOVA (Tukey‘s)	ns	0.9582	-0.269	-4.259, 3.721		12.14	0	10.18	15.62
D-gal vs. 5.0 μM DMF+D-gal	One-way ANOVA (Tukey‘s)	**	0.008	24.714	20.724, 28.704		15.88	14.74	14	15.02
							14.78	12.08	8.2	17
Figure E							13.96	7.92	11.68	6.94
original data-MRF4							15.16	10.42	9.22	11.92
	Control	D-gal	5.0 μM DMF+D-gal	5 μM DMF			23.3	5.02	11.84	19.2
result1	0.697534	0.0656959	0.518386	0.760632			7.68	16.88	10.08	25.26
result2	0.662718	0.287267	0.326897	0.691533			15.5	16.88	23.96	25.44
result3	0.696194	0.205777	0.441702	0.602675			21.26	7.46	16.18	25.06
							17.34	8.02	16.1	8.82
Statistical summary							16.1	10.52	19.18	19.22
Comparison	Statistical Test	Summary	p-value	Effect Size (Cohen's d)	95% CI		12.48	9.2	9.52	13.52
Control vs. D-gal	One-way ANOVA (Tukey‘s)	***	0.0004	-6.341	-10.331, -2.351		16.82	9.14	10.52	11
Control vs. 5 μM DMF	One-way ANOVA (Tukey‘s)	ns	>0.9999	-0.008	-3.998, 3.982		15.06	9.2	13.42	10.14
D-gal vs. 5.0 μM DMF+D-gal	One-way ANOVA (Tukey‘s)	*	0.032	3.083	-0.907, 7.073		7.1	10.42	15.42	11.34
							20.12	8.34	13.66	10.04
Figure H							10.18	9.14	11.26	11.24
original data							13.56	18.76	15.06	17.12
	Control	D-gal	5.0 μM DMF+D-gal	5 μM DMF			9.32	9.5	13.18	16
result1	0.536769	0.256456	0.51675	0.54256			9.36		14.26	8.68
result2	0.578467	0.234904	0.84957	0.5346			7.28		25.96	10.68
result3	0.512342	0.24569	0.56231	0.578			5.02		9.72	13.08
							12.78		15.5	22.42
Statistical summary							12.68		7.42	15.66
Comparison	Statistical Test	Summary	p-value	Effect Size (Cohen's d)	95% CI		5.48		32.44	12.26
Control vs. D-gal	One-way ANOVA (Tukey‘s)	*	0.0184	-3.204	-6.049, -0.359		14.94		15.14	9.36
Control vs. 5 μM DMF	One-way ANOVA (Tukey‘s)	ns	0.9993	0.099	-1.785, 1.983		9.94		10.62	18.84
D-gal vs. 5.0 μM DMF+D-gal	One-way ANOVA (Tukey‘s)	**	0.0034	4.287	0.867, 7.707		14.1		7.68	13.24
							9.18		16.38	12.86
							7.96		9.22	13.76
							8.28		15.42	10.84
							8.94		10.72	9.36
							19.04		16.88	10.94
							24.78		11.12	11.62
							8.68		9.84	16.1
							13.8		6.88	12.5
							7.28		28.66	28.86
							11.74		17.22	17.5
							8.02		14.44	20.94
							13.16		10.9	21.62
							10.84		9.76	8.18
							6.66		10.94	12.52
							10.54		10.6	18.6
							15.36		10.18	17.08
									17.4	18.64
									13.64	20.32
									14.88	11.5
									5.42	17.42
									9.58
									29.16
							Statistical summary
							Comparison	Statistical Test	Summary	p-value	Effect Size (Cohen's d)	95% CI
							Control vs. D-gal	One-way ANOVA (Tukey‘s)	**	0.0012	-0.753	-1.127, -0.379
							Control vs. 5 μM DMF	One-way ANOVA (Tukey‘s)	ns	0.3989	-0.174	-0.514, 0.166
							D-gal vs. 5.0 μM DMF+D-gal	One-way ANOVA (Tukey‘s)	*	0.0391	0.646	0.296, 0.996

## Sheet: Figure4
Figure B
original data						Statistical summary
DMF (μM)	0	0.5	1	5		Comparison	Statistical Test	Summary	p-value	Effect Size (Cohen's d)	95% CI
result1	0.231197	0.314324	0.359942	0.550853		Control vs. D-gal	One-way ANOVA (Tukey‘s)	ns	0.3821	2.226	-1.764, 6.216
result2	0.214653	0.59026	0.777171	0.929731		Control vs. 5 μM DMF	One-way ANOVA (Tukey‘s)	ns	0.0802	2.539	-1.451, 6.529
result3	0.210174	0.443684	0.685017	0.886829		D-gal vs. 5.0 μM DMF+D-gal	One-way ANOVA (Tukey‘s)	*	0.0126	3.603	-0.387, 7.593
Figure C
original data						Statistical summary
DMF (5 μM)	0 h	6 h	12 h	24 h		Comparison	Statistical Test	Summary	p-value	Effect Size (Cohen's d)	95% CI
result1	0.451409	0.819851	0.765609	0.424459		Control vs. D-gal	One-way ANOVA (Tukey‘s)	****	<0.0001	10.366	6.376, 14.356
result2	0.451409	0.819851	0.765609	0.424459		Control vs. 5 μM DMF	One-way ANOVA (Tukey‘s)	****	<0.0001	20.179	16.189, 24.169
result3	0.410174	0.743684	0.785017	0.438683		D-gal vs. 5.0 μM DMF+D-gal	One-way ANOVA (Tukey‘s)	ns	0.977	-0.459	-4.449, 3.531
Figure E
original data						Statistical summary
DMF (μM)	0	0.5	1	5		Comparison	Statistical Test	Summary	p-value	Effect Size (Cohen's d)	95% CI
result1	0.103116	0.134199	0.155385	0.189977		Control vs. D-gal	One-way ANOVA (Tukey‘s)	**	0.0053	5.263	1.273, 9.253
result2	0.116505	0.14007	0.158436	0.198018		Control vs. 5 μM DMF	One-way ANOVA (Tukey‘s)	***	0.0002	9.014	5.024, 13.004
result3	0.103678	0.139078	0.159967	0.186725		D-gal vs. 5.0 μM DMF+D-gal	One-way ANOVA (Tukey‘s)	****	<0.0001	13.875	9.885, 17.865
Figure F
original data						Statistical summary
DMF (5 μM)	0 h	6 h	12 h	24 h		Comparison	Statistical Test	Summary	p-value	Effect Size (Cohen's d)	95% CI
result1	0.104926	0.132171	0.171393	0.137256		Control vs. D-gal	One-way ANOVA (Tukey‘s)	*	0.0306	3.727	-0.263, 7.717
result2	0.105318	0.142253	0.160599	0.124894		Control vs. 5 μM DMF	One-way ANOVA (Tukey‘s)	***	0.0001	6.875	2.885, 10.865
result3	0.113643	0.125689	0.183454	0.155209		D-gal vs. 5.0 μM DMF+D-gal	One-way ANOVA (Tukey‘s)	*	0.0117	2.481	-1.509, 6.471

## Sheet: Figure5
Figure B
original data
	ConsiRNA	ConsiRNA+D-gal	ConsiRNA+D-gal+DMF	SIRT3siRNA	SIRT3RNA+D-gal	SIRT3RNA+D-gal+DMF			Statistical summary
result1	0.864039	0.784351	0.933408	0.51215	0.543559	0.533221			Comparison	Statistical Test	Summary	p-value	Effect Size (Cohen's d)	95% CI
result2	0.859003	0.804958	0.945985	0.520285	0.359072	0.337085			ConsiRNA+D-gal vsConsiRNA+D-gal+DMF	Owo-way ANOVA (Tukey‘s)	ns	0.1988	2.455	-0.546, 5.456
result3	0.69822	0.558138	1.12103	0.781146	0.552735	0.749253			SIRT3RNA+D-gal vs. SIRT3RNA+D-gal+DMF	Owo-way ANOVA (Tukey‘s)	ns	0.996	0.334	-1.948, 2.616
Figure C
original data
	ConsiRNA	ConsiRNA+D-gal	ConsiRNA+D-gal+DMF	SIRT3siRNA	SIRT3RNA+D-gal	SIRT3RNA+D-gal+DMF			Statistical summary
result1	0.295096	0.95922	0.435137	0.84702	0.882715	0.992383			Comparison	Statistical Test	Summary	p-value	Effect Size (Cohen's d)	95% CI
result2	0.269854	1.1022	0.221975	0.821023	0.892488	0.94798			ConsiRNA+D-gal vsConsiRNA+D-gal+DMF	Owo-way ANOVA (Tukey‘s)	****	<0.0001	-6.185	-10.175, -2.195
result3	0.294516	1.16165	0.326014	0.804823	0.811275	0.890136			SIRT3RNA+D-gal vs. SIRT3RNA+D-gal+DMF	Owo-way ANOVA (Tukey‘s)	ns	0.686	0.668	-3.322, 4.658
Figure F
original data
	ConsiRNA	ConsiRNA+D-gal	ConsiRNA+D-gal+DMF	SIRT3siRNA	SIRT3RNA+D-gal	SIRT3RNA+D-gal+DMF			Statistical summary
result1	0.284862	1.23392	0.721323	1.02925	1.1275	1.01356			Comparison	Statistical Test	Summary	p-value	Effect Size (Cohen's d)	95% CI
result2	0.470339	1.8518	0.83035	1.12007	1.29629	1.0687			ConsiRNA+D-gal vsConsiRNA+D-gal+DMF	Owo-way ANOVA (Tukey‘s)	*	0.0262	-4.48	-8.470, -0.490
result3	0.396861	1.21938	0.664463	1.56941	1.0432	1.48075			D-gal vs. 5.0 μM DMF+D-gal	Owo-way ANOVA (Tukey‘s)	ns	>0.9999	-0.18	-4.170, 3.810
Figure G
original data
	ConsiRNA	ConsiRNA+D-gal	ConsiRNA+D-gal+DMF	SIRT3siRNA	SIRT3RNA+D-gal	SIRT3RNA+D-gal+DMF			Statistical summary
result1	1.844	3.642	1.461	2.266	6.688	2.604			Comparison	Statistical Test	Summary	p-value	Effect Size (Cohen's d)	95% CI
result2	1.813	3.826	0.616	2.105	5.412	2.72			ConsiRNA+D-gal vsConsiRNA+D-gal+DMF	Owo-way ANOVA (Tukey‘s)	****	<0.0001	-3.512	-5.842, -1.182
result3	1.519	3.656	0.942	2.746	6.386	2.411			SIRT3RNA+D-gal vs. SIRT3RNA+D-gal+DMF	Owo-way ANOVA (Tukey‘s)	****	<0.0001	-4.269	-6.599, -1.939
result4	1.412	2.054	1.026	2.618	5.233	2.509
result5	2.015	3.691	0.572	2.874	5.302	2.902
Figure H
original data
	ConsiRNA	ConsiRNA+D-gal	ConsiRNA+D-gal+DMF	SIRT3siRNA	SIRT3RNA+D-gal	SIRT3RNA+D-gal+DMF			Statistical summary
result1	0.972505	1.52782	0.923805	1.88684	2.1555	1.64213			Comparison	Statistical Test	Summary	p-value	Effect Size (Cohen's d)	95% CI
result2	0.890933	1.74101	1.19652	1.9538	1.92431	1.89902			ConsiRNA+D-gal vsConsiRNA+D-gal+DMF	Owo-way ANOVA (Tukey‘s)	****	<0.0001	-3.266	-6.216, -0.316
result3	1.04988	1.8192	1.16757	2.13792	1.9304	1.64294			SIRT3RNA+D-gal vs. SIRT3RNA+D-gal+DMF	Owo-way ANOVA (Tukey‘s)	ns	0.4593	-1.054	-3.904, 1.796
result4	1.08668	1.74412	1.01728	2.16389	1.89144	2.01387
Figure I
original data
	ConsiRNA	ConsiRNA+D-gal	ConsiRNA+D-gal+DMF	SIRT3siRNA	SIRT3RNA+D-gal	SIRT3RNA+D-gal+DMF			Statistical summary
result1	1.14161	0.016031	0.951246	0.012453	0.013749	0.011713			Comparison	Statistical Test	Summary	p-value	Effect Size (Cohen's d)	95% CI
result2	1.07273	0.01309	1.12972	0.01564	0.012204	0.01282			ConsiRNA+D-gal vsConsiRNA+D-gal+DMF	Owo-way ANOVA (Tukey‘s)	****	<0.0001	10.29	7.960, 12.620
result3	0.915873	0.020841	0.82573	0.013747	0.01176	0.015183			SIRT3RNA+D-gal vs. SIRT3RNA+D-gal+DMF	Owo-way ANOVA (Tukey‘s)	ns	>0.9999	0.011	-2.319, 2.341
result4	0.76274	0.01892	0.781532	0.012044	0.014227	0.013686
result5	1.10705	0.018924	1.0767	0.012912	0.010326	0.014289
Figure J
original data
	ConsiRNA	ConsiRNA+D-gal	ConsiRNA+D-gal+DMF	SIRT3siRNA	SIRT3RNA+D-gal	SIRT3RNA+D-gal+DMF			Statistical summary
result1	56.98	49.45	58.94	42.49	42.57	45.02			Comparison	Statistical Test	Summary	p-value	Effect Size (Cohen's d)	95% CI
result2	61.33	45.88	62.66	40.58	40.95	39.46			ConsiRNA+D-gal vsConsiRNA+D-gal+DMF	Owo-way ANOVA (Tukey‘s)	***	0.0005	2.841	-0.109, 5.791
result3	57.51	43.9	59.05	42.77	35.44	41.98			SIRT3RNA+D-gal vs. SIRT3RNA+D-gal+DMF	Owo-way ANOVA (Tukey‘s)	ns	0.9422	0.692	-2.258, 3.642
result4	60.5	42.51	53.76	48.03	46.6	47.9

## Sheet: Figure6
Figure C								Statistical summary
original data								Comparison	Statistical Test	Summary	p-value	Effect Size (Cohen's d)	95% CI
D-gal (222 μM)	0 h	0.5 h	1 h	3 h	6 h	12 h		0 vs 0.5	Owo-way ANOVA (Tukey‘s)	*	0.0231	9.211	5.221, 13.201
result1	0.150439	0.53952	0.415983	0.899428	1.59214	0.901424		0 vs 1	Owo-way ANOVA (Tukey‘s)	ns	0.1324	6.664	2.674, 10.654
result2	0.158596	0.672581	0.541968	0.788027	1.4768	1.20116		0 vs 3	Owo-way ANOVA (Tukey‘s)	**	0.0011	13.779	9.789, 17.769
result3	0.145615	0.609559	0.486163	0.812518	1.03557	0.900367		0 vs 6	Owo-way ANOVA (Tukey‘s)	****	<0.0001	6.424	2.434, 10.414
								0 vs 12	Owo-way ANOVA (Tukey‘s)	***	0.0001	6.258	2.268, 10.248
Figure D								Statistical summary
original data								Comparison	Statistical Test	Summary	p-value	Effect Size (Cohen's d)	95% CI
D-gal (222 μM)	0 h	0.5 h	1 h	3 h	6 h	12 h		0 vs 0.5	Owo-way ANOVA (Tukey‘s)	ns	0.2813	1.447	-2.543, 5.437
result1	0.198109	0.163575	0.512463	0.56039	0.45847	0.238302		0 vs 1	Owo-way ANOVA (Tukey‘s)	****	<0.0001	12.184	8.194, 16.174
result2	0.124269	0.281064	0.494895	0.574688	0.420781	0.25067		0 vs 3	Owo-way ANOVA (Tukey‘s)	****	<0.0001	13.436	9.446, 17.426
result3	0.166118	0.283705	0.534276	0.515406	0.517431	0.310287		0 vs 6	Owo-way ANOVA (Tukey‘s)	****	<0.0001	7.631	3.641, 11.621
								0 vs 12	Owo-way ANOVA (Tukey‘s)	ns	0.1021	2.806	-1.184, 6.796
Figure F
original data
	ConsiRNA	ConsiRNA+D-gal	ConsiRNA+D-gal+DMF	SIRT3siRNA	SIRT3RNA+D-gal	SIRT3RNA+D-gal+DMF		Statistical summary
result1	0.611603	1.07704	0.314807	0.831973	0.834206	1.27156		Comparison	Statistical Test	Summary	p-value	Effect Size (Cohen's d)	95% CI
result2	0.34588	1.58949	0.411652	0.766966	0.936565	1.34357		ConsiRNA+D-gal vsConsiRNA+D-gal+DMF	Owo-way ANOVA (Tukey‘s)	****	<0.0001	-4.815	-8.805, -0.825
result3	0.549594	1.44468	0.48289	0.976683	0.797143	1.06876		SIRT3RNA+D-gal vs. SIRT3RNA+D-gal+DMF	Owo-way ANOVA (Tukey‘s)	ns	0.0825	1.427	-2.563, 5.417
Figure G
original data
	ConsiRNA	ConsiRNA+D-gal	ConsiRNA+D-gal+DMF	SIRT3siRNA	SIRT3RNA+D-gal	SIRT3RNA+D-gal+DMF		Statistical summary
result1	0.374639	0.868951	0.538412	0.666033	0.609061	0.623626		Comparison	Statistical Test	Summary	p-value	Effect Size (Cohen's d)	95% CI
result2	0.292442	0.863133	0.591458	0.835583	0.768458	0.833831		ConsiRNA+D-gal vsConsiRNA+D-gal+DMF	Owo-way ANOVA (Tukey‘s)	**	0.0016	-3.064	-7.054, 0.926
result3	0.309123	1.00669	0.561543	0.751182	0.750352	0.800986		SIRT3RNA+D-gal vs. SIRT3RNA+D-gal+DMF	Owo-way ANOVA (Tukey‘s)	ns	0.9808	0.46	-3.530, 4.450
Figure I
original data
	ConsiRNA	ConsiRNA+D-gal	ConsiRNA+D-gal+DMF	SIRT3siRNA	SIRT3RNA+D-gal	SIRT3RNA+D-gal+DMF		Statistical summary
result1	1.05852	1.46019	1.2184	1.37828	1.98393	1.74923		Comparison	Statistical Test	Summary	p-value	Effect Size (Cohen's d)	95% CI
result2	0.818304	1.60195	1.36174	1.45192	1.75199	1.72088		ConsiRNA+D-gal vsConsiRNA+D-gal+DMF	Owo-way ANOVA (Tukey‘s)	*	0.0312	-2.585	-4.915, -0.255
result3	0.919509	1.73939	1.32984	1.92762	1.92014	1.93038		SIRT3RNA+D-gal vs. SIRT3RNA+D-gal+DMF	Owo-way ANOVA (Tukey‘s)	ns	0.9898	-0.618	-2.948, 1.712
result4	1.21761	1.43932	1.10499	1.75632	1.5803	1.59053
result5	0.98606	1.6307	1.23218	1.66102	1.67362	1.62282
Figure J
original data
	ConsiRNA	ConsiRNA+D-gal	ConsiRNA+D-gal+DMF	SIRT3siRNA	SIRT3RNA+D-gal	SIRT3RNA+D-gal+DMF		Statistical summary
result1	7.789	21.6913	15.9572	25.8972	25.3196	25.1804		Comparison	Statistical Test	Summary	p-value	Effect Size (Cohen's d)	95% CI
result2	6.7595	22.3001	12.023	21.3256	27.8889	25.3271		ConsiRNA+D-gal vsConsiRNA+D-gal+DMF	Owo-way ANOVA (Tukey‘s)	***	0.0004	-2.843	-6.833, 1.147
result3	6.0579	26.6948	12.8779	21.3256	26.6948	23.3196		SIRT3RNA+D-gal vs. SIRT3RNA+D-gal+DMF	Owo-way ANOVA (Tukey‘s)	ns	0.7876	-0.519	-4.509, 3.471
Figure K
original data
	ConsiRNA	ConsiRNA+D-gal	ConsiRNA+D-gal+DMF	SIRT3siRNA	SIRT3RNA+D-gal	SIRT3RNA+D-gal+DMF		Statistical summary
result1	8.0579	27.0562	18.4406	31.4655	31.8043	31.455		Comparison	Statistical Test	Summary	p-value	Effect Size (Cohen's d)	95% CI
result2	9.8318	26.4953	19.4057	31.0381	30.6238	35.1603		ConsiRNA+D-gal vsConsiRNA+D-gal+DMF	Owo-way ANOVA (Tukey‘s)	****	<0.0001	-4.088	-8.078, -0.098
result3	8.8916	26.1215	19.4437	32.4882	33.0257	33.6238		SIRT3RNA+D-gal vs. SIRT3RNA+D-gal+DMF	Owo-way ANOVA (Tukey‘s)	ns	0.4806	0.174	-3.816, 4.164
